# Supplementary material for: Patients with low muscle mass have characteristic microbiome with low potential for amino acid synthesis in chronic liver disease
Source: Sci Rep. 2022 Mar 7;12:3674. doi: 10.1038/s41598-022-07810-3 (PMC8901651; doi:10.1038/s41598-022-07810-3)
Supplement: Supplementary file 2 — Supplementary Information 2. [file 41598_2022_7810_MOESM2_ESM.xlsx]

## Sheet: Lefse_SMI_qiime2
group	ID	Unassigned|__|__|__|__|__	k__Archaea|p__Euryarchaeota|c__Methanobacteria|o__Methanobacteriales|f__Methanobacteriaceae|g__Methanobrevibacter	k__Archaea|p__Euryarchaeota|c__Methanobacteria|o__Methanobacteriales|f__Methanobacteriaceae|g__Methanosphaera	k__Bacteria|__|__|__|__|__	k__Bacteria|p__|c__|o__|f__|g__	k__Bacteria|p__Actinobacteria|c__Actinobacteria|o__Actinomycetales|__|__	k__Bacteria|p__Actinobacteria|c__Actinobacteria|o__Actinomycetales|f__Actinomycetaceae|g__Actinomyces	k__Bacteria|p__Actinobacteria|c__Actinobacteria|o__Actinomycetales|f__Corynebacteriaceae|g__Corynebacterium	k__Bacteria|p__Actinobacteria|c__Actinobacteria|o__Actinomycetales|f__Micrococcaceae|g__Rothia	k__Bacteria|p__Actinobacteria|c__Actinobacteria|o__Bifidobacteriales|f__Bifidobacteriaceae|g__Alloscardovia	k__Bacteria|p__Actinobacteria|c__Actinobacteria|o__Bifidobacteriales|f__Bifidobacteriaceae|g__Bifidobacterium	k__Bacteria|p__Actinobacteria|c__Actinobacteria|o__Bifidobacteriales|f__Bifidobacteriaceae|g__Gardnerella	k__Bacteria|p__Actinobacteria|c__Actinobacteria|o__Bifidobacteriales|f__Bifidobacteriaceae|g__Scardovia	k__Bacteria|p__Actinobacteria|c__Coriobacteriia|o__Coriobacteriales|f__Coriobacteriaceae|__	k__Bacteria|p__Actinobacteria|c__Coriobacteriia|o__Coriobacteriales|f__Coriobacteriaceae|g__Atopobium	k__Bacteria|p__Actinobacteria|c__Coriobacteriia|o__Coriobacteriales|f__Coriobacteriaceae|g__Collinsella	k__Bacteria|p__Actinobacteria|c__Coriobacteriia|o__Coriobacteriales|f__Coriobacteriaceae|g__Eggerthella	k__Bacteria|p__Actinobacteria|c__Coriobacteriia|o__Coriobacteriales|f__Coriobacteriaceae|g__Enterococcus	k__Bacteria|p__Actinobacteria|c__Coriobacteriia|o__Coriobacteriales|f__Coriobacteriaceae|g__Olsenella	k__Bacteria|p__Actinobacteria|c__Coriobacteriia|o__Coriobacteriales|f__Coriobacteriaceae|g__Paraeggerthella	k__Bacteria|p__Actinobacteria|c__Coriobacteriia|o__Coriobacteriales|f__Coriobacteriaceae|g__Slackia	k__Bacteria|p__Bacteroidetes|__|__|__|__	k__Bacteria|p__Bacteroidetes|c__Bacteroidia|o__Bacteroidales|__|__	k__Bacteria|p__Bacteroidetes|c__Bacteroidia|o__Bacteroidales|f__|g__	k__Bacteria|p__Bacteroidetes|c__Bacteroidia|o__Bacteroidales|f__Bacteroidaceae|g__Bacteroides	k__Bacteria|p__Bacteroidetes|c__Bacteroidia|o__Bacteroidales|f__Marinilabiaceae|g__Cytophaga	k__Bacteria|p__Bacteroidetes|c__Bacteroidia|o__Bacteroidales|f__Porphyromonadaceae|__	k__Bacteria|p__Bacteroidetes|c__Bacteroidia|o__Bacteroidales|f__Porphyromonadaceae|g__Dysgonomonas	k__Bacteria|p__Bacteroidetes|c__Bacteroidia|o__Bacteroidales|f__Porphyromonadaceae|g__Macellibacteroides	k__Bacteria|p__Bacteroidetes|c__Bacteroidia|o__Bacteroidales|f__Porphyromonadaceae|g__Parabacteroides	k__Bacteria|p__Bacteroidetes|c__Bacteroidia|o__Bacteroidales|f__Porphyromonadaceae|g__Vestibaculum	k__Bacteria|p__Bacteroidetes|c__Bacteroidia|o__Bacteroidales|f__Prevotellaceae|g__Prevotella	k__Bacteria|p__Bacteroidetes|c__Bacteroidia|o__Bacteroidales|f__Rikenellaceae|__	k__Bacteria|p__Bacteroidetes|c__Bacteroidia|o__Bacteroidales|f__Rikenellaceae|g__Alistipes	k__Bacteria|p__Bacteroidetes|c__Bacteroidia|o__Bacteroidales|f__Rikenellaceae|g__human	k__Bacteria|p__Bacteroidetes|c__Bacteroidia|o__Bacteroidales|f__S24-7|g__	k__Bacteria|p__Bacteroidetes|c__Bacteroidia|o__Bacteroidales|f__[Barnesiellaceae]|__	k__Bacteria|p__Bacteroidetes|c__Bacteroidia|o__Bacteroidales|f__[Barnesiellaceae]|g__	k__Bacteria|p__Bacteroidetes|c__Bacteroidia|o__Bacteroidales|f__[Barnesiellaceae]|g__Barnesiella	k__Bacteria|p__Bacteroidetes|c__Bacteroidia|o__Bacteroidales|f__[Odoribacteraceae]|g__Butyricimonas	k__Bacteria|p__Bacteroidetes|c__Bacteroidia|o__Bacteroidales|f__[Odoribacteraceae]|g__Odoribacter	k__Bacteria|p__Bacteroidetes|c__Bacteroidia|o__Bacteroidales|f__[Paraprevotellaceae]|g__	k__Bacteria|p__Bacteroidetes|c__Bacteroidia|o__Bacteroidales|f__[Paraprevotellaceae]|g__Paraprevotella	k__Bacteria|p__Bacteroidetes|c__Bacteroidia|o__Bacteroidales|f__[Paraprevotellaceae]|g__[Prevotella]	k__Bacteria|p__Chloroflexi|c__Anaerolineae|o__Anaerolineales|f__Anaerolinaceae|g__SHD-231	k__Bacteria|p__Cyanobacteria|c__4C0d-2|o__YS2|f__|g__	k__Bacteria|p__Cyanobacteria|c__Chloroplast|o__Streptophyta|f__|g__	k__Bacteria|p__Firmicutes|__|__|__|__
N_SMI	10	0	0	0	0.000222222	0	0	0	0	0	0	0.0492444	0	0	0	0.000133333	0.00146667	0	0	0	0	0	0	0.0196444	0	0.380444	0	0	0	0.0314667	0	0	0.000222222	0	0.00613333	0	0	0	0	0	0.00626667	0.002	0	0	0	0	0	0	0.000177778
L_SMI	1006	0	0	0	0.000614686	0	0	0	0	0	0	0	0	0	0	0	0	0.000267255	0	0	0	0	0	0	0	0.517071	0	0	0	0	0.000534509	0	5.34509e-05	0	0	0	0	0	0	0	0	5.34509e-05	0	0	0	0	0	0	0.000253892
N_SMI	1015	0	0	0	4.80152e-05	0	2.40076e-05	0	0	0	0	0.0041173	0	0	0	0	0.0109595	0.00146446	0.000564178	7.20228e-05	9.60303e-05	0.00327704	0	0.00386522	0	0.0646764	0	0.00325303	0	0.00716626	0	0	0.000192061	0	0.00214868	0	0	0	0	0.00248479	0.000492156	0	0	0	0	0	0	0	0.00141645
N_SMI	1022	0	0.000462802	0	0.0227062	0.000202476	0	0	0	0.000202476	0	0.0794863	0	0	0.000433877	0.000144626	0.0105288	0.000925605	0	0.00133056	0	0.00107023	0	0.000780979	0.000607428	0.129382	0	0.0106155	0	0.0126403	0	0	0.0050619	0	0.00728914	0	0.00176443	0	0	0.00347102	0.000520653	0.000289251	0	0	0.00240079	0	0	0	0.00109916
N_SMI	1081	0	0.00109801	0.000394599	0.000102939	0	0	0.000308817	0	0	0	0.0225608	0	0	0.000497538	0	0.0209138	0.00142399	0.000806355	0.00109801	0.00669103	0	0	0.00281366	0.0011838	0.0907063	0	0.000909294	0	0.0137252	0	0	0.0197471	0	0.00964194	0.00130389	0.0245166	0	0	0.00293376	6.86259e-05	0.000171565	0	0	0	0	0	0	0.00216172
L_SMI	1084	0	0	0	0.000120124	0	0	0.000257409	0	0	0	0.0160623	0	0	0.000634942	0	0	0.00360373	0.00029173	0	0.00156161	0.00085803	0	0.00809981	0.0644209	0.47262	0	0.00257409	0	0.0120982	0.0149297	0	0.00375817	0	0.0472775	0	0	0	0	0	0	0.00525114	0	0.00864894	0	0	0	0	0.00253977
N_SMI	1135	0	0	0	0.00012978	0	0	0	0	0	0	0.0226899	0	0	0	0	0	0	0	0	0	0	0	0	0	0.541486	0	0	0	0	0	0	0	0	0	0	0	0	0	0	0	0	0	0	4.32601e-05	0	0	0	0.00579685
L_SMI	1139	0	0	0	0	0	0	0	0	0	0	0.00678676	0	0	0.000577596	0	0.000433197	0	0	0	0	0	0	0.00270748	0	0.369192	0	0.00122739	0	0.0187358	0	0	0	0.0162088	0.0189885	0.00606476	0	0.00126349	0	0.0118046	0.00104689	0.00241868	0	0	0	0	0	0	0
L_SMI	1170	0	0	0	0.000547624	0	0	0	0	0	0	0.0326227	0	0	0.000117348	0	0	0	0	0.0129669	0	0	0	0.187229	0	0.288148	0	0	0	0.125328	0	0	0	0	0	0	0	0	0	0	0	0	0	0	0	0	0	0	0.00166243
L_SMI	1197	5.81971e-05	0	0	0.00108635	0	0	0	0	0	0	0.0408737	0	0	0	0	0.000814759	0	0	0	9.69951e-05	0	0.0038992	0.0566257	0	0.401443	0	0	0	0.00645987	0	0	0	0	0.0164892	0.09038	0	0	0	0.0186037	0.0125318	0.00521834	0	0	0	0	0	0	0.00060137
N_SMI	1217	0	0	0	8.55761e-05	0	0	0	0	0	0	0.0611228	0	0	0.00100552	0	0.0163236	0.00100552	0	0.000962732	0	0.0010697	0	0.00710282	0	0.0476017	0	0.000748791	0	0.0106114	0	0	0.144431	0	0.00136922	0	0.000748791	0	0	0.000492063	0.00453554	0.00246031	0	0.0145052	0.0188695	0	0	0	0.0010911
L_SMI	125	0	0	0	0	0	0	0	0	0	0	0.00294709	0	0	0	0	0.0019424	0	0	0	0	0.000669792	0	0	0	0.549364	0	0	0	0.0894173	0	0	0	0	0	0	0	0	0	0.0215003	0.000535834	0.00154052	0	0	0	0	0	0	0.00127261
N_SMI	1363	0.000132167	0	0	0	0	0	0	0	0	0	0.00191643	0	0	0	0	0	0.00394299	0.000484614	0.000154195	0.00193845	0	0	0.000374474	0	0.184572	0	0	0.000198251	0	0	0	6.60837e-05	0	0.0374474	0	0	0	0	0	0	0	0	0	0	0	0	0	0.00345838
L_SMI	1467	0	0	0	0	0	0	0	0	0	0	0.00119757	0	0	0	0	0.00212902	0.00029274	0	0	0	0	0	0.121168	0	0.194512	0	0	0	0.0642964	0.000319353	0	0.343357	0	7.98382e-05	0	0	0	0	0.000106451	0.00143709	0	0	0.00455078	0	0	0	0	5.32255e-05
N_SMI	1471	0	0	0	0.000111753	0	0	0	0	0	0	0.00197963	0	0	0	0	0.0103132	0.000431048	0.000686484	0	7.98237e-05	0	0.000750343	0.0119257	0	0.258996	0	0	0	0.0390817	0	0	0.132891	0	0.00884447	0	0.00161244	0	0	0.010425	0.00593889	0.0116383	0	0.0094671	0	0	0	0	9.57885e-05
L_SMI	166	0	0	0	0	0	0	0	0	0.000495873	0	0.0177056	0	0	0.00102091	0	0.00282939	0	0	0	0	0	0	0.00466704	0	0.0747017	0	0	0	0.014672	0	0	0	0	0.000641717	0	0	0	0	0.000670886	0	0	0	0.00160429	0.0117259	0	0	0	0.00140011
L_SMI	171	0	0	0	8.897e-05	0	0	0	0	0.000155697	0	0.0450633	0	0	0	0	0.000600547	0	0	0	0	0	6.67275e-05	0	0	0.60246	0	0	0	0	0	0	8.897e-05	0	0	0	0	0	0	0.000111212	0	0	0	0	0	0	0	0	0
N_SMI	21	0	0	0	5.33589e-05	0	0	0	0	0.000133397	0	0.0049357	0	0	0	0	0.000640307	0	0	0	0	0	0	0.00699002	0	0.439278	0	0	0	0	0	0	0	0	0.00309482	0	0	0	0	0	0.00200096	0.00248119	0	0	0	0	0	0	0.000426872
N_SMI	22	0	0	0	0	0	0	0	0	0	0	0.00164551	0	0	0	0	0	0.000222366	0	0	0	0	0	0.00824976	0	0.50179	0	0	0	0.0389362	0	0	0	0	0	0	0	0	0	0	0	0	0	0	0	0	0	0	6.67097e-05
N_SMI	239	0	0	0	0	0	0	0	0	0	0	0.00559369	0	0	0	0	0.00039955	0	0	0	0	0	0	0.000835422	0	0.0153645	0	0.00105336	0	0.00283317	0.000363227	0	0.536196	0	0.00148923	0	0	0	0	0	0	0.00130762	0	0.00355962	0.0297483	0	0.0444953	0	0
N_SMI	256	0	0	0	0.000224705	0	0	0.000285989	0	0.000122567	0	0.00510694	0	0	0.000674116	0.000102139	0.00449411	0.000347272	0	0	0.000326844	0.000510694	0	0.0217556	0	0.118236	0	0.00241048	0	0.021347	0	0	0.156967	0	0.00120524	0	0	0	0	0.00161379	0.00157294	0.00196107	0	0.0184463	0.0132372	0	0	0	0.0174249
N_SMI	262	0	0	0	0	0	0	0	0	0	0	0.00385357	0	0	0	0	0	0	0	0	0	0	0	0.0407836	0	0.454801	0	0	0	0	0	0	0	0	0	0	0	0	0	0	0	0	0	0	0	0	0	0	0
N_SMI	266	0	0	0	0.00123708	0	6.44313e-05	0	0	0	0	0.0544831	0	0	0.000141749	0	0.0186078	0.000270612	0	0	0.00199737	0	0	0.00189428	0	0.243911	0	0.00520605	0	0	0.00377568	0	0	0	0.00167522	0	0	0	0	0.00523182	0.000850494	0.00020618	0	0	0.00451019	0	0	0	0.00101801
N_SMI	271	0	0	0	0	0	0	0	0	0	0	0	0	0	0.000151538	0	0	0	0	0	0	0	0	0.0017048	0	0.315427	0	0	0	0.0095469	0	0	0	0	0.00143961	0	0	0	0	0	0.000378845	0.00227307	0	0.0211017	0	0	0	0	0
N_SMI	277	0	0	0	0	0	0	0	0	0	0	0	0	0	0	6.6918e-05	0	8.9224e-05	0	0	0	0	0	0	0	0.546185	0	0	0	0	0	0	0.00104838	0	0	0	0	0	0	6.6918e-05	0	0	0	0	0	0	0	0	0
N_SMI	28	6.09468e-05	0	0	0.000259024	0	0	0	0	4.57101e-05	0	0.000609468	0	0	0	6.09468e-05	7.61835e-05	0.000213314	0	0	0.000746598	0	0	0.00518048	0.0333836	0.0743246	0	0	0	0.00702412	0	0	0.321571	0	0.000624705	0	0	0	0	0	0.00685652	0.000944676	0.000655178	0.014033	0.045253	0	0	0	0.00373299
N_SMI	316	0	0.00193635	0.000463041	0.00210473	0	0	0	0	0	0	0.014228	0	0	0.000463041	0	0.00947129	0.00126284	0	0	0	0.000926082	0	0.0023573	0	0.0689931	0	0.000883987	0	0.00732446	0.000589325	0	0.0140175	0	0.00606163	0	0	0	0	0	0.000715609	0.0070719	0.00286243	0	0	0	0	0	0.0159118
N_SMI	321	0	0.00118064	0	0.00468038	0	0	0	0	0	0	0.0188059	0	0	0	0	0.0025721	0.000295159	0	0	0	0	0.00763198	0.00771631	0.0285461	0.116124	0	0.0279558	0	0.0575982	0.00535504	0	0.00628268	0	0.0203238	0	0	8.43313e-05	0	0.00455389	0	0.0414066	0.00160229	0	0	0	0	0	0.0014758
N_SMI	323	0	0	0	0	0	0	0	0	0.000138608	0	0.0396418	8.31647e-05	0	0	0.00108114	0	0.000914812	0	0	0	0	0	0	0	0.104178	0	0	0	0.0722424	0	0	0	0	0	0	0	0	0	0	0	0	0	0	0.000110886	0	0	0	0.00185735
N_SMI	326	0	0.00150914	0.000596046	0.00634091	0.000558	5.07273e-05	0	0	0.0001395	0	0.0480007	0	0	0.00291682	0	0.0195681	0.003906	0.000177546	0	0.000545319	0.00142036	0	0.00849682	0	0.0727683	0	0.0113502	0	0.00076091	0.00880119	0	0.00294218	0	0.0217874	0	0	0	0	0.0202656	0.000773591	0.00244759	0	0.000304364	0	0	0	0	0.00257441
N_SMI	327	0.000107103	0	0	0.000178504	0	0	0	0	8.92522e-05	0	0.0531229	0	0	0	0	0	0.000428411	0	0	0.00144589	0	0.00269542	0.00535513	0	0.333678	0	0.0106389	0	0.0122276	0.0176005	0	0.0139055	0	0.0308456	0	0.00133878	0	0	0.045001	0.00871102	0.0125132	0	0.00382	0	0	0	0	0.000642616
L_SMI	35	6.11976e-05	0	0	0	0	0	0	0	0	0	0.000550779	0	0	0	0	0	0.000458982	0	0	0	0	0	0	0	0.712493	0	0	0	0	0	0	0	0	0	0	0	0	0	0	0	0	0	0	0	0	0	0	0.00177473
N_SMI	374	0	0	0	0.0101735	0	0	0	0	0.000464969	0	0.0176874	0	0	3.71975e-05	0	0.000688154	0	0	0	0	0	0.00398014	0.0166087	0	0.16153	0	0	0	0.0170551	0	0	0.28192	0	0.00381275	0	0.000874142	0	0	0	0.00321759	0.00926219	0	0.0113824	0	0	0	0.000130191	0
L_SMI	375	0	0	0	0.0015632	0.000255216	0	0	0	0	0.00105277	0.00133988	0	0	0	0	0.00121228	0	0	0	0	0	0	0.0307854	0	0.259268	0	0.00593377	0	0.0115804	0.000925158	0	0	0	0.00896446	0	0	0	0	0	0.0218529	0	0	0	0	0	0	0	0.000574236
N_SMI	391	0	0	0	0	0	0	0	0	0	0	0.0124865	0	0	0	0	0.00147213	0.00134797	0.000283784	0	0	0	0	0.162732	0	0.364218	0	0	0	0	0	0	0	0	0.00778631	0	0	0	0	0.0163353	0	0.0136571	0	0	0	0	0	0	0.0310566
N_SMI	405	0	0	0	0	0	8.23481e-05	0	0	0	0	0.00402329	0	0	0	0	0	0.00283513	0	0	0	9.41121e-05	0	2.3528e-05	0	0.464161	0	0	0	0	0	0	0.00118816	0	0	0	0	0	0	0	0	0	0	0	0	0	0	0	0.00447032
N_SMI	411	0	0	0	0	0	0	0	0	0	0	0.0264849	0	0	0	0	0	0	0	0	0	0	0	0	0	0	0	0	0	0	0	0	0	0	0	0	0	0	0	0	0	0	0	0	0	0	0	0	0
N_SMI	418	0	0	0	0	0	0.000528508	0.000644779	0	0.00116272	0	0.00636323	0	0	0.000306534	0.000845612	0.00448174	5.28508e-05	0	0.000274824	0	0	0	0	0	0.236676	0	0	0	0	0	0	0.0232121	0	0	0	0	0	0	0	0	0	0	0	0	0	0	0	0.00295964
N_SMI	428	0	0	0	0	0	0	0	0	0	0	0.00139422	0	0	0	0	0.00122332	0.00016191	0	0	0	4.49749e-05	0	0.0260945	0	0.130202	0	0.00030583	0	0.0535562	0.00410171	0	0.363272	0	0.00141221	0	0.00671926	0	0	0.000260855	0.00456946	0.00157412	0	0.00626951	0.0996105	0	0	0	0
L_SMI	43	0	0	0	0.00269161	0	0	0	0	0	0	0.0142787	0	0	0	0	0	0.00459544	0	0	0	0	0	9.84737e-05	0	0.0228459	0	0	0	0	0	0	0	0	0	0	0	0	0	0	0	0	0	0	0	0	0	0	0.00128016
L_SMI	442	0	0	0	0	0	0	0	0	0	0	0.00953405	0	0	0	0	0.000327149	0	0	0	0	0	0	0.000514091	0	0.121045	0	0	0	0.0236014	0	0	0.148899	0	0.00331822	0	0	0	0	0.0196757	0.000607562	0.00453335	0	0.0028976	0	0	0	0	0
L_SMI	479	0	0	0	0	0	0	0	0	0	0	0.0149632	0	0	0	0	0	0.000771448	0.000334779	0	0	0	0	0.0370004	0	0.502591	0	0.00109167	0	0.0302029	0	0	0	0	0	0	0	0.00582225	0	0	0	0	0	0	0	0	0	5.82225e-05	0.000334779
N_SMI	505	0	0	0	0	0	0	0	0	0.0001104	0	0.00217119	0	0	0	0.000220799	0	0.00386399	0	0	0	0	0	0.00382719	0	0.218481	0	0.0116288	0	0	0	0	0	0	0.0011776	0	0	0	0	0	0	0.000662398	0	0	0	0	0	0	0.000699198
N_SMI	523	0	0	0	0	0	0	0	0	0	0	0.210053	0	0	0.000565136	0	0.0344894	0.00440806	0.000129174	0	0.00108183	0.00256733	0	0.00331008	0.000581283	0.0949913	0	0.000161467	0	0.00847704	0	0	0.00812181	0	0.00177614	0	0.00134018	0	0	0.000888071	0.00298715	0.00392366	0	0.000968804	0	0	0	0	0.0252212
N_SMI	525	0	0	0	8.39532e-05	0	0	0	0	0.000344208	0	0.0888477	0	6.71626e-05	0	0.00014272	0.0257904	0.00230032	0.000856323	0.000310627	0	0	0	0.014356	0	0.255763	0	0.000839532	0	0.0376782	0.000151116	0	0.000167906	0	0.00849606	0	0	0	0	0.00693453	0.00740467	0.00112497	0	0.0100744	0	0	0	0	0.000671626
L_SMI	555	0	0	0	8.8852e-05	0	0	0	0	0	0	0.0144533	0	0	0	0	0.00124393	0	0	0	0	0	0	0.0243751	0	0.471242	0	0	0	0	0	0	0	0	0	0	0	0	0	0	0	0	0	0	0	0	0	0	0.000533112
L_SMI	56	0	0	0	0.000767386	0	0	0	0	0	0	0.0094964	0	0	0	0	0.00278177	0	0	0	0	0	0	0.0171703	0	0.148489	0	0	0	0.0166906	0	0	0.16777	0	0.001247	0	0	0	0	0	0.00153477	0.00402878	0	0.0482494	0.0346283	0	0	0	0.047482
N_SMI	570	0	0	0	0	0	0	0	0	0	0	0.00445193	0	0	0	0	0.000173799	0	0	0	0	0	0	0.012821	0	0.673565	4.01075e-05	0	0	0.0338374	0	0	0	0	0.00458562	0	0	0	0	0.0396128	0.00217917	0.00450541	0	0.0183024	0	0	0	0	6.68458e-05
N_SMI	580	0	0	0	0	0	0	0	0	0	0	0.00373862	0	0	0.0126318	0	0.00674442	0.00329148	0	0	0.000471985	0	0	0.0354858	0	0.442151	0	0.032716	0	0	0	0	0	0	0.00576319	0	0	0	0	0.0137124	0.000534089	0.00592466	0	0	0	0	0	0	0.00168921
N_SMI	584	0	0.0116859	0	0.00584295	0.000166263	0	0	0	0	0	0.00600922	0	0	0.000237518	0	0.000855066	0	9.50074e-05	0	0	0.000878818	0	0.00171013	0	0.515011	0	0.0126597	0	0.060971	0	0	0.0177426	0	0.0112346	0	0	0	0	0	9.50074e-05	0.0263408	0	0	0	0	0	0	0.00114009
L_SMI	587	2.03397e-05	0	0	0.000264416	0	0	0	0	0	0	0.00369165	0	0	0	0	0.00113902	0	0	0	0	0	0	0.115468	0	0.579447	0	0	0	0.040781	0.000203397	0	0.034191	0	0.00230855	0	0	2.03397e-05	0	0.000132208	0	0.0100173	0	0	0	0	0	0	0.000569511
N_SMI	617	0	0	0	0.000680735	0	0	0	0	0	0	0.0372789	0	0	0	0	0	0.00038075	0	0	0	0	0	0	0	0.279228	0	0.040671	0	0	0	0	0.0125186	0	0.00206528	0	0	0	0	0	0	0	0	0	0	0	0	0	0.000992258
N_SMI	63	0	0	0	0.000270387	0	0	0	0	0	0	0	0	0	0	0	0	0	0	0	0	0	0	0.00205494	0	0.0962578	0	0	0	0.00573221	0	0	0	0	0.00324465	0	0	0	0	0.00205494	0	0.000648929	0	0	0	0	0	0	0.00248756
N_SMI	668	0	0	0	0	0	0	0	0	0	0	0.00441302	0	0	0	0	0.00147101	0	0	0	0	0.00199298	0	0.00488754	0	0.634336	0	0	0	0.00939546	0	0	0	0	0.00227769	0	0	0	0	0.00147101	0	0.00166081	0	0.0199772	0	0	0	0	0
L_SMI	672	0	0	0	0	0	0.000194137	0.000412541	4.85343e-05	0.000315473	0	0.00156523	0	0	0	0.00033974	0.00033974	0.000242671	0	0	0	0.000254805	0	0.00764415	0	0.327958	0	0	0	0.00414968	0.000157736	0.00225684	0.196891	0	0.000667346	0	0.00178363	0	0	0.00131043	0.000461076	0.000970685	0	0.00103135	0	0.000194137	0	0	0
N_SMI	674	0	0	0	0.000332889	0	0	0	0	6.65779e-05	0	0.0197736	0	0	0	4.99334e-05	0	0.00121505	0	0	0.000615846	0	0	0.0491844	0	0.314464	0	0	0	0.0229361	0.000582557	0	0	0	0.00858855	0	0.0325399	0	0	0	0.0107856	0.00124834	0	0	0	0	0	0	0.000133156
L_SMI	694	0	0	0	0	0	0	0	0	0	0	0.00744656	0	0	0	0	0	0	0	0	0	0	0	0	0	0.67295	0	0	0	0.00498654	0	0	0	0	0	0	0	0	0	0	0	0	0	0	0	0	0	0	0.000132974
L_SMI	745	0	0.000266652	0	0.00197323	0.000319983	0	0	0	0	0	0.0179368	0	0	0.000871065	0	0.00405312	0.00547526	0.00279096	0	0	0.00238209	0.000142215	0.00593746	0	0.205482	0	0	0	0.0427711	0	0	8.88841e-05	0	0.00533305	0	0.0478374	0.000657743	0	0.0453309	0.0016888	0.00442643	0	0.0099728	0.0180435	0	0.00225766	0	0.000924395
N_SMI	775	0	0.000248925	0	8.29752e-05	0	6.63801e-05	0	0	0	0	0.0974958	0	0	0.000481256	0	0.0117825	0.000514446	0.00023233	0.00215735	0.00016595	0.000348496	0	0.00197481	0	0.0685209	0	0.000696991	0	0.0309663	0	0	0.0373554	0.00013276	0.00338539	0	0.0193332	0	0	0.00453044	0.0030203	0.00219054	0	0.013442	0	0	0	0	0.00189183
N_SMI	780	0	0	0	0	0	0	5.49451e-05	0	0	0	0.0319011	0	0	0.000659341	0	0.00974725	0.000406593	0	0	0.000230769	0	0	0.00613187	0	0.326582	0	0	0	0.027011	0	0	7.69231e-05	0	0.00892308	0	0	0	0	0.0343407	0.00575824	0.0075055	0	0	0	0	0	0	0.00032967
L_SMI	795	0	0	0	0	0	0	0	0	0	0	0.00094399	0	0	0	0	0	0	0	0	0	0	0	0.00267464	0	0.0770925	0	0.00173065	0	0	0	0	0.0781938	0	0	0	0.00173065	0	0	0	0	0.00094399	0	0	0	0	0	0	0
L_SMI	872	0	0	0	0	0	0	0	0	0.000115352	0	0.0125349	0	0	0.000474225	0	0.00281972	0.00173028	0.000525493	0.000551127	0.000781831	0.000256338	0	0.0099331	0	0.205814	0	0	0	0.00904873	0.00094845	0	0.207954	0	0.00347338	0	0	0	8.97183e-05	0.0173541	0.00231986	0.00346056	0	0.0104201	0.083156	0	0	0	0.000307606
N_SMI	882	0	0	0	0.0050357	0.00125893	0	0	0	0	0	0	0	0	0	0	0.000350848	0	0	0	0	0	0	0.00515953	0	0.113799	0	0.000928716	0	0.0137037	0.000144467	0	0.33215	0	0.00127956	0	0.0425971	0	0	0	0.00167169	0.00222892	0.0108144	0.0194411	0.08247	0	0	0	0
N_SMI	893	0	0	0	0.000120005	0	0	0	0	0	0	0.00157721	0	0	0	0	0.00113147	0.000480019	0	0	0	0.000480019	0	0.161304	0	0.192471	0	0.00591452	0	0.0552365	0.00274297	0	0.15412	0	0.00353157	0	0	0.00104576	0	0	0.00053145	0.00910322	0	0.00666884	0	0	0	0	0.000308584
L_SMI	9	0	0	0	0.000103263	0	0	0	0	0	0	0	0	0	0	0	0.000826105	0	0	0	0	0	0	0.0119785	0	0.735956	0	0	0	0.0322697	0	0	0	0	0.000826105	0	0	0	0	0.0287588	0	0.00944858	0	0	0	0	0	0	0
L_SMI	908	0	0	0	0	0	0.000201951	0.000244024	0	0	0.000134634	0.0266491	0	0	0	8.4146e-05	3.36584e-05	0.00195219	0	0	0.000210365	0	0	0	0	0.467583	0	0	0	0.0602906	0	0	0	0	0.00164085	0	0	0	0	0	0	5.89022e-05	0	0	0	0	0	0	0.00211207
N_SMI	994	0	0	0	0.000268375	0	0	5.03204e-05	0	5.03204e-05	0	0.00566943	0	0	0	0	0.00162703	6.70938e-05	8.38673e-05	8.38673e-05	0	0.000268375	0	0.0284142	0	0.434953	0	0.0018954	0	0.0018954	0.00989634	0	0	0.000721259	0.00996343	0	0	0	0	0	0.00226442	0	0	0	0	0	0	0	0.000536751
L_SMI	995	0	0	0	4.57526e-05	0	0	0	0	0.000427025	0	0.00147934	0	0	0	0	0.00106756	0.000198261	0	0.000289767	0	0	0	0.0193229	0	0.520726	0	0	0	0.0259417	0.000427025	0	7.62544e-05	0	0.0087235	0	0	0	0	0	0.00452951	0.00741193	0	0	0	0	0	9.15053e-05	0.000228763
N_SMI	997	0	0	0	0.000239525	0	0	0	0	0	0	0.00232681	0	0	0	0	0.00201885	0.000359288	0	0	0	0	0	0.0136016	0	0.516245	0	0	0	0	0.00395216	0	0	0	0	0	0	0	0	0	0	0	0	0	0	0	0	0	0.000427723
title: Chronic liver disease patients with low muscle mass have characteristic microbiome and predictive functional profiling of amino acid synthesis
Author: Kenta Yamamoto1, Yoji Ishizu, Takashi Honda, Takanori Ito, Norihiro Imai, Masanao Nakamura, Hiroki Kawashima, Yasuyuki Kitaura, Masatoshi Ishigami, Mitsuhiro Fujishiro
journal: Scientific reports
[truncated: 129 more columns]
